# Supplementary material for: Timing and Duration of Drought Differentially Affect Growth and Yield Components Among Sugarcane Genotypes
Source: Plants (Basel). 2025 Mar 4;14(5):796. doi: 10.3390/plants14050796 (PMC11902036; doi:10.3390/plants14050796)
Supplement: Supplementary file 1 [file plants-14-00796-s001.zip]

Archive with 1 entries (1 files):
- plants-3397948-supplementary.pdf
